# Supplementary material for: ASV vs OTUs clustering: Effects on alpha, beta, and gamma diversities in microbiome metabarcoding studies
Source: PLoS One. 2024 Oct 3;19(10):e0309065. doi: 10.1371/journal.pone.0309065 (PMC11449282; doi:10.1371/journal.pone.0309065)
Supplement: S1 Dataset — The alpha diversity and evenness indexes computed from the ASV and OUT tables at the different clustering levels for each of the samples are shown. (XLSX) [file pone.0309065.s002.xlsx]

## Sheet: Foglio1
		Samples
Clustering	Index	wh.1	wh.2	wh.3	wnt.1	wnt.2	wnt.3	pra.1	pra.2	pra.3	hed.1	hed.2	hed.3	fpe.1	fpe.2	fpe.3	ffp.1	ffp.2	ffp.3	ppr.1	ppr.2	ppr.3	mel	fpi	dus.1	dus.2	dus.3	hud.1	hud.2	idu	odu	dul	bea	sed	pon
ASV	n.taxa	817	1121	485	887	1043	780	978	768	549	996	562	1231	842	652	978	1126	623	165	157	377	863	1316	1232	701	59	169	386	1044	641	905	1051	917	1133	960
OTU99	n.taxa	777	1081	481	839	1019	752	923	749	537	975	552	1210	827	632	958	1100	603	134	142	366	814	1276	1195	680	52	147	336	1023	626	889	1028	901	1099	940
OTU97	n.taxa	662	890	446	714	887	662	766	658	477	849	490	1049	731	549	847	948	524	119	128	317	711	1063	998	583	49	140	273	906	540	797	928	821	927	799
ASV	Berger-Parker	0.01981	0.01364	0.07541	0.02539	0.03046	0.02992	0.02802	0.0365	0.02443	0.01243	0.01889	0.03531	0.01204	0.03527	0.06053	0.02738	0.03678	0.06857	0.03743	0.02977	0.06978	0.01661	0.01856	0.02366	0.1716	0.05747	0.0187	0.01331	0.01878	0.01294	0.01247	0.01388	0.01063	0.01174
OTU99	Berger-Parker	0.0227	0.02044	0.07541	0.02688	0.03046	0.05236	0.02986	0.0365	0.03877	0.01418	0.02867	0.03757	0.01758	0.04984	0.06053	0.02738	0.05129	0.07003	0.03743	0.04706	0.07472	0.01661	0.01856	0.02961	0.1716	0.05875	0.02384	0.01331	0.02201	0.01661	0.01417	0.01629	0.012	0.01585
OTU97	Berger-Parker	0.05175	0.03162	0.07541	0.03796	0.04062	0.05723	0.04328	0.04349	0.07181	0.03579	0.05704	0.0415	0.04148	0.0605	0.06154	0.05327	0.06305	0.08134	0.0419	0.06512	0.07472	0.0207	0.02062	0.03928	0.1716	0.05875	0.04592	0.02693	0.05977	0.02888	0.02508	0.02735	0.01759	0.02259
ASV	Brillouin	6.014	6.494	5.347	6.06	6.324	5.899	6.135	5.993	5.655	6.311	5.731	6.469	6.156	5.742	5.946	6.295	5.715	4.577	4.478	5.218	5.879	6.587	6.522	5.871	3.121	4.651	5.523	6.437	5.824	6.2	6.354	6.191	6.435	6.337
OTU99	Brillouin	5.85	6.392	5.303	5.888	6.23	5.758	5.967	5.905	5.555	6.227	5.658	6.397	6.078	5.602	5.836	6.193	5.572	4.371	4.355	5.073	5.729	6.482	6.434	5.753	3.03	4.536	5.341	6.381	5.737	6.131	6.279	6.121	6.347	6.269
OTU97	Brillouin	5.458	5.916	5.164	5.484	5.912	5.395	5.52	5.563	5.224	5.836	5.273	6.054	5.737	5.225	5.515	5.769	5.215	4.18	4.189	4.635	5.448	6.027	5.985	5.276	2.945	4.5	5.008	6.096	5.231	5.817	5.984	5.851	5.955	5.885
ASV	Equitability_J	0.906	0.9366	0.8805	0.9008	0.9213	0.8951	0.8986	0.9132	0.9082	0.927	0.9177	0.9213	0.9269	0.8959	0.872	0.907	0.8985	0.8987	0.8894	0.8875	0.8765	0.9273	0.9264	0.906	0.7673	0.9095	0.9306	0.9423	0.9114	0.9231	0.9254	0.9198	0.9249	0.9364
OTU99	Equitability_J	0.8877	0.9264	0.8744	0.8823	0.9106	0.8783	0.8812	0.903	0.8951	0.9174	0.9084	0.9132	0.9174	0.8782	0.8583	0.8951	0.8804	0.8943	0.8822	0.867	0.8613	0.9164	0.9177	0.8917	0.7686	0.9114	0.9211	0.9367	0.9011	0.9151	0.9173	0.9117	0.9161	0.929
OTU97	Equitability_J	0.8479	0.8808	0.8613	0.8413	0.8808	0.8385	0.8372	0.8669	0.8573	0.8765	0.8622	0.881	0.8814	0.8366	0.8254	0.8511	0.8417	0.8764	0.8666	0.8116	0.8355	0.8733	0.8749	0.8369	0.7584	0.9131	0.8953	0.9096	0.8403	0.8817	0.8866	0.883	0.8799	0.892
ASV	Evenness_e^H/S	0.5326	0.6406	0.4775	0.5101	0.5787	0.4974	0.4976	0.5618	0.5603	0.604	0.5938	0.5711	0.6111	0.5095	0.4142	0.5201	0.5203	0.5961	0.5717	0.5131	0.434	0.5932	0.5925	0.54	0.3872	0.6284	0.6616	0.6697	0.5642	0.5923	0.5952	0.5786	0.5898	0.646
OTU99	Evenness_e^H/S	0.4736	0.598	0.4603	0.4528	0.5384	0.4467	0.4443	0.5262	0.5173	0.5664	0.5608	0.5402	0.5743	0.4559	0.3779	0.4796	0.4651	0.5959	0.5577	0.4562	0.3947	0.5499	0.5582	0.4934	0.4008	0.6426	0.6321	0.6447	0.5289	0.5619	0.5635	0.5484	0.5558	0.6149
OTU97	Evenness_e^H/S	0.3724	0.445	0.429	0.3524	0.4454	0.3503	0.3393	0.4216	0.4147	0.4347	0.4259	0.4371	0.4576	0.3568	0.3082	0.3603	0.3712	0.5539	0.5234	0.3378	0.3395	0.4136	0.4215	0.3539	0.3906	0.6507	0.5557	0.5403	0.366	0.4538	0.4607	0.456	0.4402	0.486
ASV	Fisher_alpha	145	213.7	97.53	153.4	197.2	139.3	167	143	102.3	194.1	106.5	238.3	163.5	116.9	171.3	212.2	112.9	20.78	21.69	63.01	142.8	243.6	226.4	126.4	7.141	22.06	53.44	217.3	116.2	174.5	202.8	176.2	207.3	189.3
OTU99	Fisher_alpha	136.4	204.4	96.52	143.4	191.6	133.2	155.8	138.7	99.55	189	104.2	233.3	159.9	112.6	167.1	206.2	108.5	16.39	19.31	60.82	133.1	234.6	218.1	121.8	6.186	18.8	45.51	211.8	112.9	170.6	197.3	172.4	199.7	184.4
OTU97	Fisher_alpha	112.4	161	87.85	118.2	161.6	114.2	124.6	118.4	86.12	159.4	89.99	195.6	137.4	94.92	144	171.8	91.51	14.32	17.12	51.21	113.3	187.8	175.2	101.1	5.783	17.78	35.81	181.9	94.36	149.2	173.9	153.7	162.4	150.8
ASV	Margalef	76.92	105.6	50.7	81.94	98.59	73.96	89.05	74.26	54.85	95.73	56.44	115.7	82.13	63	90.05	105.5	60.75	14.94	15.12	37.14	78.34	120.7	113.4	67.43	5.671	15.62	34.37	102.5	62.34	87.4	100.1	88.32	104.9	93.03
OTU99	Margalef	73.15	101.8	50.28	77.5	96.32	71.3	84.03	72.42	53.65	93.71	55.43	113.7	80.67	61.06	88.21	103.1	58.79	12.12	13.67	36.05	73.89	117.1	109.9	65.41	4.986	13.58	29.91	100.4	60.88	85.85	97.91	86.78	101.7	91.09
OTU97	Margalef	62.31	83.83	46.62	65.94	83.83	62.76	69.72	63.61	47.64	81.59	49.19	98.56	71.29	53.03	77.98	88.84	51.08	10.75	12.31	31.21	64.52	97.5	91.81	56.06	4.693	12.93	24.28	88.93	52.5	76.96	88.38	79.07	85.77	77.42
ASV	Menhinick	4.06	5.583	4.1	3.981	5.288	4.026	4.054	4.39	3.717	5.511	3.901	6.043	5.033	3.718	4.31	5.456	3.724	0.6832	0.9036	2.388	3.521	5.675	5.4	3.903	0.3548	0.7814	1.427	6.439	3.78	5.135	5.545	5.133	5.128	5.545
OTU99	Menhinick	3.862	5.384	4.066	3.766	5.167	3.882	3.826	4.282	3.635	5.395	3.831	5.94	4.943	3.603	4.222	5.33	3.605	0.5548	0.8172	2.318	3.321	5.503	5.238	3.786	0.3127	0.6797	1.242	6.309	3.691	5.044	5.424	5.044	4.974	5.43
OTU97	Menhinick	3.29	4.432	3.771	3.205	4.497	3.417	3.175	3.761	3.229	4.698	3.401	5.15	4.369	3.13	3.733	4.593	3.133	0.4927	0.7367	2.008	2.901	4.584	4.375	3.246	0.2946	0.6473	1.009	5.588	3.184	4.522	4.896	4.596	4.195	4.615
ASV	Shannon_H	6.076	6.577	5.445	6.115	6.403	5.961	6.187	6.067	5.729	6.4	5.81	6.555	6.243	5.806	6.004	6.373	5.781	4.589	4.497	5.265	5.926	6.66	6.593	5.936	3.129	4.665	5.543	6.55	5.891	6.284	6.439	6.274	6.505	6.43
OTU99	Shannon_H	5.908	6.471	5.4	5.94	6.307	5.817	6.016	5.977	5.627	6.314	5.735	6.482	6.163	5.663	5.892	6.268	5.636	4.38	4.372	5.118	5.772	6.553	6.503	5.816	3.037	4.548	5.358	6.492	5.802	6.214	6.362	6.203	6.415	6.36
OTU97	Shannon_H	5.508	5.982	5.254	5.528	5.979	5.446	5.56	5.625	5.287	5.911	5.341	6.128	5.813	5.278	5.565	5.834	5.271	4.188	4.205	4.674	5.486	6.086	6.042	5.329	2.952	4.512	5.022	6.193	5.287	5.891	6.058	5.925	6.011	5.962
ASV	Simpson_1-D	0.996	0.9978	0.9865	0.996	0.9968	0.9951	0.9959	0.9956	0.9947	0.9973	0.9955	0.9967	0.997	0.9942	0.9921	0.9964	0.994	0.9844	0.9851	0.9919	0.9893	0.9978	0.9977	0.9957	0.9369	0.9863	0.9949	0.9977	0.9956	0.9971	0.9975	0.997	0.9977	0.9977
OTU99	Simpson_1-D	0.9948	0.9974	0.9856	0.9949	0.9961	0.9931	0.995	0.995	0.9932	0.9968	0.9946	0.9963	0.9964	0.9922	0.9906	0.9958	0.9918	0.9807	0.9834	0.9889	0.9878	0.9974	0.9973	0.9946	0.9348	0.985	0.9936	0.9975	0.9948	0.9966	0.9971	0.9965	0.9973	0.9973
OTU97	Simpson_1-D	0.9907	0.9946	0.9845	0.9913	0.9942	0.9897	0.9908	0.9922	0.9882	0.9938	0.9891	0.9944	0.9932	0.9876	0.9868	0.9915	0.9875	0.975	0.9802	0.9812	0.9845	0.9953	0.9952	0.9896	0.9311	0.9847	0.99	0.9959	0.9878	0.9942	0.9952	0.9945	0.9956	0.9953
